# Supplementary material for: Insights on 21 Years of HBV Surveillance in Blood Donors in France
Source: Viruses. 2022 Nov 12;14(11):2507. doi: 10.3390/v14112507 (PMC9693332; doi:10.3390/v14112507)
Supplement: Supplementary file 1 [file viruses-14-02507-s001.zip]

Archive with 1 entries (1 files):
- viruses-2000776-supplementary.pdf
